# Supplementary material for: Induced photoelectron circular dichroism onto an achiral chromophore
Source: Nat Commun. 2023 Oct 9;14:6290. doi: 10.1038/s41467-023-42002-1 (PMC10562374; doi:10.1038/s41467-023-42002-1)
Supplement: Supplementary file 3 — Source Data.xls [file 41467_2023_42002_MOESM3_ESM.xlsx]

## Sheet: Figure 1a
ChemDraw Files of the complex Phe:Mox
Image Files of the complex Phe:Mox

## Sheet: Figure 1b
Coordinates of the most stable phenol–methyloxirane complex
Atom	x (Å)	y (Å)	z (Å)
C	-2.1625010000	-0.7047340000	-0.8808130000
C	-1.2722600000	0.2145300000	-0.3189730000
C	-0.0153760000	0.4081730000	-0.9028390000
C	0.3428960000	-0.3220520000	-2.0340170000
C	-0.5395680000	-1.2420240000	-2.5959400000
C	-1.7938280000	-1.4243200000	-2.0121820000
H	-3.1326220000	-0.8401000000	-0.418248000
O	-1.6745230000	0.8938160000	0.7887000000
H	0.6676590000	1.1331300000	-0.4751050000
H	1.3182450000	-0.1631640000	-2.4804930000
H	-0.2570920000	-1.8057620000	-3.476651000
H	-2.4921940000	-2.1344440000	-2.440691000
H	-0.9190810000	1.3809450000	1.1696150000
C	0.6250820000	1.8523370000	3.4932920000
O	0.5846620000	1.8935570000	2.0521300000
C	1.3521660000	0.8504060000	2.7058670000
H	-0.3135520000	1.5718790000	3.9633330000
H	1.1552530000	2.6820070000	3.9504320000
C	0.8626010000	-0.5616620000	2.5458530000
H	2.4228460000	0.9996310000	2.5857310000
H	-0.2186720000	-0.6202160000	2.6809500000
H	1.1026280000	-0.9435320000	1.5511000000
H	1.3461340000	-1.2048010000	3.2868480000

## Sheet: Figure 1c
Wavenumber (cm-1)	Intensity (arb. units)
35810.2	1.2328
35810.8	0.9553
35811.5	0.9484
35812.1	0.9623
35812.8	0.9068
35813.4	0.9137
35814.1	0.8444
35814.7	0.8998
35815.3	0.886
35816	0.9623
35816.6	0.9276
35817.3	0.9276
35817.9	0.8998
35818.5	0.886
35819.2	0.8998
35819.8	1.0663
35820.5	0.9207
35821.1	0.9345
35821.8	0.9345
35822.4	0.9831
35823	1.0039
35823.7	0.9276
35824.3	0.8235
35825	0.8374
35825.6	0.8097
35826.2	0.8166
35826.9	0.8305
35827.5	1.212
35828.2	1.4062
35828.8	1.4894
35829.5	1.4131
35830.1	1.2328
35830.7	1.0663
35831.4	0.99
35832	1.1912
35832.7	0.9207
35833.3	0.9761
35833.9	0.886
35834.6	0.9415
35835.2	0.879
35835.9	0.9137
35836.5	0.9207
35837.2	0.9345
35837.8	0.879
35838.4	0.9207
35839.1	0.9831
35839.7	1.0316
35840.4	0.99
35841	1.0247
35841.7	1.0732
35842.3	0.99
35842.9	0.9207
35843.6	0.9484
35844.2	0.9207
35844.9	1.0178
35845.5	0.9207
35846.1	0.9068
35846.8	0.8513
35847.4	0.9553
35848.1	1.3576
35848.7	1.6281
35849.4	1.1565
35850	1.0732
35850.6	1.0871
35851.3	1.0386
35851.9	0.9068
35852.6	0.997
35853.2	1.0871
35853.9	1.2675
35854.5	0.9415
35855.1	1.0108
35855.8	1.1704
35856.4	1.0386
35857.1	0.8998
35857.7	0.8305
35858.4	0.9553
35859	1.0039
35859.6	0.9207
35860.3	0.9345
35860.9	0.9553
35861.6	1.0802
35862.2	0.9761
35862.9	0.9207
35863.5	1.0871
35864.1	0.9345
35864.8	1.1149
35865.4	0.9068
35866.1	0.997
35866.7	1.0802
35867.4	1.1426
35868	1.2189
35868.6	1.2397
35869.3	1.0316
35869.9	0.9276
35870.6	1.0802
35871.2	0.9553
35871.9	1.1218
35872.5	1.0316
35873.2	1.1912
35873.8	1.1149
35874.4	0.997
35875.1	0.9761
35875.7	0.9692
35876.4	1.212
35877	1.0594
35877.7	0.99
35878.3	0.9553
35878.9	1.1357
35879.6	0.9415
35880.2	1.0455
35880.9	1.1495
35881.5	1.0386
35882.2	1.205
35882.8	0.9207
35883.5	1.212
35884.1	1.2397
35884.7	1.1149
35885.4	1.1842
35886	1.0732
35886.7	0.9484
35887.3	1.0594
35888	1.1704
35888.6	1.0663
35889.2	1.2467
35889.9	1.1565
35890.5	1.205
35891.2	1.1912
35891.8	1.2536
35892.5	1.2328
35893.1	1.1773
35893.8	0.9761
35894.4	1.0039
35895	1.0663
35895.7	1.2883
35896.3	1.3507
35897	1.427
35897.6	1.1912
35898.3	1.1912
35898.9	1.205
35899.6	1.0455
35900.2	1.1357
35900.8	1.0663
35901.5	1.0663
35902.1	1.0941
35902.8	1.0802
35903.4	1.1773
35904.1	1.1842
35904.7	1.1218
35905.4	1.1634
35906	1.0108
35906.6	1.101
35907.3	1.205
35907.9	1.2605
35908.6	1.205
35909.2	1.1495
35909.9	1.2605
35910.5	1.0524
35911.2	1.0871
35911.8	1.1634
35912.4	0.9692
35913.1	1.0941
35913.7	1.1149
35914.4	1.0594
35915	1.0247
35915.7	1.0941
35916.3	1.101
35917	1.3368
35917.6	1.3021
35918.3	1.2536
35918.9	1.2189
35919.5	0.997
35920.2	1.1773
35920.8	1.0732
35921.5	1.1079
35922.1	1.2189
35922.8	1.3993
35923.4	1.1079
35924.1	1.2744
35924.7	1.0316
35925.3	1.1149
35926	1.0663
35926.6	0.997
35927.3	1.1912
35927.9	1.4894
35928.6	1.3923
35929.2	1.1981
35929.9	1.1495
35930.5	1.2467
35931.2	1.1565
35931.8	1.0871
35932.4	1.2397
35933.1	1.1912
35933.7	1.2883
35934.4	1.1981
35935	1.1842
35935.7	1.1357
35936.3	1.205
35937	1.2883
35937.6	1.5102
35938.3	1.1912
35938.9	1.1842
35939.5	1.205
35940.2	1.2467
35940.8	1.0594
35941.5	1.3507
35942.1	1.3299
35942.8	1.1842
35943.4	1.3646
35944.1	1.1565
35944.7	1.1079
35945.4	1.2813
35946	1.0941
35946.7	1.2536
35947.3	1.1079
35947.9	1.1218
35948.6	1.0802
35949.2	1.1149
35949.9	1.3021
35950.5	1.3299
35951.2	1.1495
35951.8	1.1495
35952.5	1.0663
35953.1	1.2189
35953.8	1.1912
35954.4	1.1218
35955.1	1.1149
35955.7	1.1426
35956.3	1.0386
35957	1.2675
35957.6	1.316
35958.3	1.7322
35958.9	2.3842
35959.6	2.4674
35960.2	2.2871
35960.9	1.6351
35961.5	1.3368
35962.2	1.2813
35962.8	1.427
35963.5	1.857
35964.1	2.1137
35964.8	1.8917
35965.4	1.6281
35966	1.2397
35966.7	1.2744
35967.3	1.4894
35968	1.4131
35968.6	1.6836
35969.3	1.4201
35969.9	1.3784
35970.6	1.3507
35971.2	1.3646
35971.9	1.3299
35972.5	1.0247
35973.2	1.3091
35973.8	1.1495
35974.5	1.2189
35975.1	1.2675
35975.8	1.212
35976.4	1.4756
35977	1.3646
35977.7	1.2536
35978.3	1.2813
35979	1.4131
35979.6	1.3438
35980.3	1.1426
35980.9	1.1981
35981.6	1.1704
35982.2	1.1912
35982.9	1.2467
35983.5	1.3368
35984.2	1.5449
35984.8	1.538
35985.5	2.1622
35986.1	2.6478
35986.8	1.8779
35987.4	1.7322
35988.1	1.6906
35988.7	1.4686
35989.3	1.4617
35990	1.4894
35990.6	1.427
35991.3	1.1634
35991.9	1.316
35992.6	1.205
35993.2	1.2467
35993.9	1.3507
35994.5	1.2189
35995.2	1.3091
35995.8	1.3368
35996.5	1.2605
35997.1	1.2813
35997.8	1.5172
35998.4	1.4686
35999.1	1.1287
35999.7	1.4131
36000.4	6.569
36001	6.7072
36001.7	6.2409
36002.3	7.3115
36003	9.7291
36003.6	6.6381
36004.2	7.6051
36004.9	5.6884
36005.5	7.1043
36006.2	8.1922
36006.8	7.5015
36007.5	5.1531
36008.1	4.9113
36008.8	4.5141
36009.4	5.8783
36010.1	6.7935
36010.7	5.2567
36011.4	5.8956
36012	4.9113
36012.7	5.7229
36013.3	4.9976
36014	6.5
36014.6	5.7402
36015.3	5.1703
36015.9	6.2582
36016.6	5.8092
36017.2	5.9301
36017.9	4.9286
36018.5	5.1876
36019.2	6.1891
36019.8	6.6554
36020.5	4.4969
36021.1	4.7904
36021.8	5.0494
36022.4	4.9458
36023.1	5.2221
36023.7	4.5659
36024.4	5.084
36025	5.5675
36025.7	5.6193
36026.3	6.6208
36026.9	7.8814
36027.6	7.6914
36028.2	7.4497
36028.9	6.2927
36029.5	5.2912
36030.2	7.8296
36030.8	8.6412
36031.5	5.792
36032.1	5.9819
36032.8	6.1546
36033.4	7.1389
36034.1	5.7574
36034.7	6.7072
36035.4	7.7951
36036	6.1201
36036.7	4.8077
36037.3	6.3963
36038	4.7041
36038.6	4.5314
36039.3	6.6208
36039.9	5.8092
36040.6	5.9128
36041.2	4.7214
36041.9	7.3979
36042.5	6.6899
36043.2	7.6396
36043.8	7.4324
36044.5	4.4796
36045.1	4.0824
36045.8	4.7214
36046.4	4.2897
36047.1	7.1734
36047.7	7.8296
36048.4	4.635
36049	5.5675
36049.7	5.792
36050.3	5.4293
36051	4.4796
36051.6	4.7386
36052.3	4.6177
36052.9	6.31
36053.6	7.4497
36054.2	9.0383
36054.9	6.7244
36055.5	7.536
36056.2	5.8783
36056.8	5.5329
36057.5	5.2739
36058.1	5.3948
36058.8	4.894
36059.4	5.0494
36060.1	4.3933
36060.7	5.343
36061.4	4.6868
36062	4.9804
36062.7	5.1358
36063.3	4.4278
36064	6.3618
36064.6	5.343
36065.3	6.7935
36065.9	4.117
36066.6	5.4466
36067.2	6.5518
36067.9	6.4481
36068.5	5.7747
36069.2	4.6523
36069.8	4.6177
36070.5	6.6208
36071.1	4.7386
36071.8	4.9804
36072.4	5.7574
36073.1	4.2378
36073.7	4.9804
36074.4	4.4796
36075	5.4984
36075.7	5.2739
36076.3	5.6538
36077	4.3587
36077.6	5.6538
36078.3	4.7386
36078.9	5.4639
36079.6	6.6899
36080.2	7.2079
36080.9	6.2409
36081.5	5.2567
36082.2	6.1373
36082.8	6.569
36083.5	6.3273
36084.1	6.2755
36084.8	6.8108
36085.5	5.2049
36086.1	4.5314
36086.8	5.1876
36087.4	5.1531
36088.1	5.084
36088.7	4.7904
36089.4	4.6868
36090	5.7229
36090.7	4.635
36091.3	4.0652
36092	4.6005
36092.6	5.602
36093.3	5.4466
36093.9	4.1342
36094.6	4.5141
36095.2	4.6005
36095.9	5.6538
36096.5	5.0494
36097.2	5.1531
36097.8	4.5314
36098.5	4.7904
36099.1	5.1703
36099.8	4.2724
36100.4	5.1876
36101.1	5.5157
36101.7	4.5314
36102.4	4.3587
36103	5.4811
36103.7	4.7041
36104.3	4.376
36105	4.7732
36105.6	4.2033
36106.3	4.4969
36106.9	5.6711
36107.6	5.2049
36108.3	4.5141
36108.9	3.3744
36109.6	4.1342
36110.2	5.4811
36110.9	4.376
36111.5	4.9286
36112.2	3.7543
36112.8	3.6162
36113.5	3.7889
36114.1	4.4796
36114.8	3.9616
36115.4	4.9458
36116.1	3.5989
36116.7	4.4623
36117.4	5.1185
36118	4.5659
36118.7	4.4105
36119.3	5.2912
36120	3.7889
36120.6	5.8265
36121.3	4.9976
36121.9	7.6051
36122.6	9.2974
36123.3	13.6489
36123.9	18.1213
36124.6	15.652
36125.2	5.9128
36125.9	6.31
36126.5	2.7528
36127.2	5.2739
36127.8	3.9961
36128.5	7.0871
36129.1	3.6507
36129.8	3.4781
36130.4	4.0824
36131.1	4.2897
36131.7	5.343
36132.4	8.4858
36133	10.1953
36133.7	9.8672
36134.3	5.5157
36135	4.7732
36135.7	4.0652
36136.3	6.2064
36137	6.828
36137.6	6.0164
36138.3	4.4105
36138.9	4.3587
36139.6	4.3242
36140.2	4.6177
36140.9	4.9286
36141.5	3.6507
36142.2	4.7386
36142.8	5.1703
36143.5	5.5329
36144.1	5.602
36144.8	5.1703
36145.4	3.3917
36146.1	5.7574
36146.8	4.825
36147.4	4.9113
36148.1	5.0667
36148.7	5.6366
36149.4	4.117
36150	5.2739
36150.7	5.2221
36151.3	5.7747
36152	4.8422
36152.6	5.5157
36153.3	4.2897
36153.9	4.0134
36154.6	4.1688
36155.3	3.6162
36155.9	3.6853
36156.6	4.0652
36157.2	4.117
36157.9	4.7041
36158.5	4.7214
36159.2	4.0824
36159.8	4.0652
36160.5	4.7904
36161.1	6.5345
36161.8	3.668
36162.4	4.186
36163.1	5.0322
36163.7	5.1012
36164.4	7.1216
36165.1	5.1531
36165.7	5.6538
36166.4	6.7762
36167	5.602
36167.7	4.3242
36168.3	4.0134
36169	4.0824
36169.6	3.5299
36170.3	4.4278
36170.9	3.6162
36171.6	4.2033
36172.3	3.7889
36172.9	4.186
36173.6	4.3069
36174.2	3.5471
36174.9	4.5141
36175.5	3.7716
36176.2	4.6695
36176.8	5.2567
36177.5	4.2724
36178.1	3.0118
36178.8	4.1342
36179.5	3.5817
36180.1	4.0134
36180.8	2.9082
36181.4	4.3587
36182.1	3.7716
36182.7	3.668
36183.4	4.1688
36184	3.5817
36184.7	4.4969
36185.3	4.0134
36186	3.4953
36186.7	3.927
36187.3	4.0997
36188	4.7041
36188.6	4.5659
36189.3	4.4969
36189.9	4.4796
36190.6	3.7371
36191.2	3.5989
36191.9	4.4623
36192.5	3.9443
36193.2	3.4781
36193.9	3.7543
36194.5	3.2018
36195.2	4.0997
36195.8	3.5126
36196.5	3.5471
36197.1	2.8909
36197.8	3.0118
36198.4	2.9082
36199.1	3.4953
36199.8	3.3226
36200.4	2.9427
36201.1	2.6665
36201.7	2.7873
36202.4	3.2536
36203	3.7543
36203.7	2.8909
36204.3	3.3054
36205	2.4074
36205.6	3.5471
36206.3	2.4074
36207	4.4278
36207.6	4.5141
36208.3	2.7873
36208.9	4.0997
36209.6	4.0652
36210.2	3.8925
36210.9	2.9946
36211.5	2.9082
36212.2	3.0118
36212.9	4.5141
36213.5	2.7355
36214.2	3.4781
36214.8	3.2363
36215.5	2.8909
36216.1	2.3729
36216.8	3.7716
36217.4	3.5644
36218.1	3.7543
36218.8	3.9616
36219.4	3.4781
36220.1	3.4608
36220.7	2.5801
36221.4	4.1515
36222	3.4608
36222.7	3.7543
36223.4	3.2363
36224	3.0809
36224.7	2.2002
36225.3	2.7183
36226	2.8909
36226.6	3.2708
36227.3	3.0464
36227.9	3.5989
36228.6	3.9961
36229.3	3.0636
36229.9	3.7371
36230.6	4.1515
36231.2	3.7198
36231.9	3.6162
36232.5	2.9946
36233.2	3.0291
36233.9	2.7873
36234.5	2.8391
36235.2	3.2363
36235.8	3.5817
36236.5	3.0464
36237.1	2.2693
36237.8	3.2881
36238.4	3.409
36239.1	2.0966
36239.8	3.7371
36240.4	3.3917
36241.1	2.3038
36241.7	3.3572
36242.4	3.1327
36243	2.6665
36243.7	3.6162
36244.4	3.8061
36245	3.9098
36245.7	4.117
36246.3	4.2378
36247	3.3226
36247.6	2.3902
36248.3	2.2693
36249	3.1327
36249.6	2.7355
36250.3	3.0809
36250.9	2.442
36251.6	2.7183
36252.2	2.2866
36252.9	3.1672
36253.6	2.4247
36254.2	2.9255
36254.9	2.7528
36255.5	2.6319
36256.2	3.1327
36256.8	2.3902
36257.5	1.8894
36258.2	2.4592
36258.8	2.9773
36259.5	2.5629
36260.1	1.8376
36260.8	2.4074
36261.4	2.3038
36262.1	3.1154
36262.8	2.701
36263.4	2.0793
36264.1	3.0118
36264.7	2.5629
36265.4	3.409
36266	3.5644
36266.7	2.9427
36267.4	3.2363
36268	3.219
36268.7	2.6147
36269.3	3.2881
36270	2.9773
36270.7	2.8046
36271.3	2.8046
36272	3.1845
36272.6	4.4796
36273.3	3.2536
36273.9	4.186
36274.6	2.8737
36275.3	3.4953
36275.9	3.2363
36276.6	3.5989
36277.2	2.9946
36277.9	3.0982
36278.5	2.4938
36279.2	2.6837
36279.9	3.1845
36280.5	2.3729
36281.2	2.9082
36281.8	1.8376
36282.5	2.8219
36283.2	2.7183
36283.8	2.8046
36284.5	3.2708
36285.1	3.409
36285.8	2.6319
36286.4	2.3384
36287.1	2.8391
36287.8	3.0291
36288.4	2.9255
36289.1	3.3399
36289.7	3.668
36290.4	3.1672
36291.1	3.0118
36291.7	3.15
36292.4	5.2394
36293	4.9976
36293.7	6.5518
36294.3	4.7041
36295	4.117
36295.7	2.6665
36296.3	2.8564
36297	2.6665
36297.6	2.8391
36298.3	2.2866
36299	2.3729
36299.6	2.7873
36300.3	2.8219
36300.9	2.3211
36301.6	2.2348
36302.3	2.6492
36302.9	3.1327
36303.6	3.15
36304.2	3.7716
36304.9	3.2018
36305.5	2.5629
36306.2	2.701
36306.9	3.4435
36307.5	2.7873
36308.2	3.0291
36308.8	2.6837
36309.5	2.6147
36310.2	2.2866
36310.8	2.2175
36311.5	2.4247
36312.1	3.5644
36312.8	2.3729
36313.5	2.6319
36314.1	1.7685
36314.8	1.2332
36315.4	1.6131
36316.1	1.734
36316.8	1.7513
36317.4	1.734
36318.1	1.5958
36318.7	2.0793
36319.4	1.5958
36320.1	2.3211
36320.7	1.9067
36321.4	2.3902
36322	1.8549
36322.7	2.5629
36323.4	1.4404
36324	1.9585
36324.7	2.0448
36325.3	1.6822
36326	1.8549
36326.6	2.0966
36327.3	1.6476
36328	2.7528
36328.6	2.2175
36329.3	2.1657
36329.9	1.7685
36330.6	1.6649
36331.3	2.0621
36331.9	2.0275
36332.6	1.475
36333.2	1.3023
36333.9	1.1469
36334.6	1.0778
36335.2	1.4059
36335.9	1.7167
36336.5	1.1987
36337.2	1.1123
36337.9	1.0951
36338.5	1.1123
36339.2	1.544
36339.9	1.6304
36340.5	0.6116
36341.2	1.4577
36341.8	1.7513
36342.5	0.9051
36343.2	1.2505
36343.8	1.1641
36344.5	1.3196
36345.1	1.0951
36345.8	1.1814
36346.5	1.216
36347.1	1.2332
36347.8	0.9224
36348.4	0.9915
36349.1	1.216
36349.8	0.8015
36350.4	1.4232
36351.1	1.1469
36351.7	1.1469
36352.4	1.1641
36353.1	0.8188
36353.7	1.1641
36354.4	1.7513
36355	1.4232
36355.7	1.4922
36356.4	0.5598
36357	0.767
36357.7	1.3368
36358.3	1.7167
36359	1.1296
36359.7	1.544
36360.3	1.0433
36361	1.0951
36361.7	0.767
36362.3	1.475
36363	1.0778
36363.6	1.285
36364.3	0.767
36365	1.0087
36365.6	1.3023
36366.3	1.4577
36366.9	0.6634
36367.6	1.3368
36368.3	1.5613
36368.9	0.8706
36369.6	0.9742
36370.2	1.1987
36370.9	1.475
36371.6	1.026
36372.2	1.3714
36372.9	1.6649
36373.6	1.6995
36374.2	2.0621
36374.9	1.9067
36375.5	1.5613
36376.2	1.3886
36376.9	1.0778
36377.5	1.4404
36378.2	1.4922
36378.8	1.734
36379.5	1.1469
36380.2	1.1296
36380.8	1.4922
36381.5	1.2505
36382.2	1.7858
36382.8	1.0605
36383.5	0.9569
36384.1	1.3196
36384.8	1.2678
36385.5	1.026
36386.1	1.4059
36386.8	1.2505
36387.5	2.1312
36388.1	1.285
36388.8	1.8549
36389.4	1.6131
36390.1	0.9224
36390.8	1.285
36391.4	1.0433
36392.1	1.4232
36392.8	1.0951
36393.4	1.0087
36394.1	1.0951
36394.7	1.1123
36395.4	1.0778
36396.1	0.9397
36396.7	0.767
36397.4	0.9397
36398	0.7843
36398.7	1.2332
36399.4	0.767
36400	0.9915
36400.7	0.9569
36401.4	0.9915
36402	0.6288
36402.7	0.8879
36403.3	0.8879
36404	0.5943
36404.7	0.8188
36405.3	0.9224
36406	1.026
36406.7	0.9397
36407.3	0.6979
36408	1.2678
36408.7	0.8361
36409.3	0.8706
36410	0.9051
36410.6	0.8361
36411.3	1.4922
36412	1.6649
36412.6	1.4059
36413.3	1.216
36414	1.4404
36414.6	1.5268
36415.3	1.2332
36415.9	1.4404
36416.6	1.1814
36417.3	1.3196
36417.9	0.6979
36418.6	0.9915
36419.3	1.4404
36419.9	1.6304
36420.6	1.4577
36421.2	0.7843
36421.9	1.3886
36422.6	1.2678
36423.2	1.6476

## Sheet: Figure 1d
Wavenumber (cm-1)	% Depletion Phe:Mox		Wavenumber (cm-1)	% Depletion Phenol
3344.28	-0.02776		3592.33	0.12174
3344.28	-0.07895		3592.33	-0.13831
3344.65	-0.02145		3592.7	-0.09279
3345.01	-0.01823		3593.08	-0.11759
3345.26	-0.02158		3593.46	-0.07614
3345.63	-0.0097		3593.59	-0.03602
3345.87	0.03558		3593.97	0.00661
3346.12	0.05779		3594.22	0.06771
3346.36	0.05237		3594.47	0.12127
3346.61	0.03331		3594.73	0.06615
3346.85	0.08262		3594.98	-0.0232
3347.1	0.11483		3595.36	-0.05282
3347.47	0.14081		3595.61	-0.06648
3347.71	0.09093		3595.86	-0.07287
3347.96	0.08327		3596.11	-0.05261
3348.2	0.10964		3596.49	-0.05824
3348.57	0.14263		3596.75	-0.04961
3348.81	0.12849		3597	-0.02453
3349.06	0.1226		3597.25	0.01007
3349.31	0.1158		3597.51	0.03234
3349.55	0.14951		3597.88	0.04337
3349.8	0.12663		3598.14	0.00912
3350.04	0.11684		3598.39	0.04
3350.29	0.09397		3598.64	0.0059
3350.65	0.0747		3598.89	-0.02986
3350.9	0.05516		3599.27	-0.05291
3351.15	0.0781		3599.53	-0.0128
3351.39	0.04711		3599.78	-0.03619
3351.64	0.09277		3600.03	-0.04456
3351.88	0.0903		3600.29	-0.04296
3352.25	0.10924		3600.54	-0.03074
3352.5	0.05879		3600.79	0.02104
3352.74	0.07781		3601.17	0.13162
3352.99	-0.00226		3601.42	0.19772
3353.23	-0.01754		3601.68	0.17981
3353.48	-0.07035		3601.93	0.09864
3353.85	-0.07924		3602.18	0.0144
3354.09	-0.13101		3602.43	-0.07578
3354.34	-0.0515		3602.81	-0.13822
3354.58	-0.05392		3603.07	-0.15163
3354.83	-0.0157		3603.32	-0.1052
3355.07	-0.01508		3603.57	0.000528163
3355.44	-0.0123		3603.82	0.08349
3355.69	0.03056		3604.08	0.0986
3355.93	0.09276		3604.33	0.04948
3356.18	0.02938		3604.58	-0.0587
3356.42	0.03908		3604.96	-0.13449
3356.67	0.03513		3605.22	-0.14098
3356.92	0.05249		3605.47	-0.14475
3357.28	0.04603		3605.72	-0.15365
3357.53	0.00848		3605.98	-0.11193
3357.77	0.00233		3606.23	-0.11318
3358.02	0.05876		3606.61	-0.08049
3358.26	0.04158		3606.86	-0.07098
3358.63	0.03947		3607.11	-0.09049
3358.88	0.06429		3607.37	-0.0766
3359.13	0.12243		3607.62	0.02742
3359.37	0.13972		3608	0.07243
3359.74	0.14286		3608.25	0.07163
3359.98	0.09285		3608.5	0.06433
3360.23	0.10265		3608.88	-0.02232
3360.48	0.12282		3609.14	-0.0459
3360.72	0.11252		3609.39	-0.02476
3360.97	0.04414		3609.64	0.01715
3361.21	0.0723		3610.02	0.05079
3361.58	0.06435		3610.28	0.05062
3361.83	0.10043		3610.53	0.00907
3362.07	0.09541		3610.91	-0.03681
3362.32	0.05505		3611.16	-0.13494
3362.56	0.06394		3611.41	-0.1481
3362.81	0.10501		3611.67	-0.09512
3363.18	0.05556		3611.8	-0.08382
3363.42	0.01425		3612.05	-0.0161
3363.67	0.00825		3612.55	0.05272
3363.92	0.00145		3612.55	0.03703
3364.16	0.02501		3613.06	0.00735
3364.53	0.04731		3613.19	-0.03559
3364.78	0.03087		3613.44	-0.09509
3365.02	0.09975		3613.82	-0.13318
3365.27	0.1322		3614.07	-0.13921
3365.51	0.14148		3614.33	-0.15382
3365.88	0.16301		3614.83	-0.18132
3366.13	0.18049		3614.83	-0.15871
3366.37	0.15429		3615.09	-0.13073
3366.62	0.16331		3615.47	-0.13122
3366.99	0.12419		3615.72	-0.14083
3367.24	0.10005		3615.97	-0.11943
3367.48	0.07938		3616.23	-0.09302
3367.73	0.01194		3616.48	-0.04878
3368.1	-0.0351		3616.86	0.00664
3368.34	0.00163		3617.11	0.04838
3368.59	-0.06128		3617.37	0.0674
3368.83	-0.12617		3617.62	0.10855
3369.08	-0.13713		3617.87	0.13846
3369.33	-0.15457		3618.13	0.10191
3369.57	-0.0804		3618.51	0.09989
3369.82	-0.03989		3618.76	0.05312
3370.19	-0.08885		3619.01	0.05852
3370.43	-0.03756		3619.26	0.0434
3370.68	0.03358		3619.52	0.00223
3370.92	0.05689		3619.9	-0.06916
3371.29	0.11802		3620.15	-0.09779
3371.54	0.05043		3620.4	-0.17767
3371.79	0.02249		3620.66	-0.18594
3372.03	0.01084		3620.91	-0.17458
3372.28	0.00697		3621.17	-0.1019
3372.65	-0.02183		3621.55	-0.00185
3372.89	0.0073		3621.8	0.05218
3373.14	-0.01839		3622.05	0.09956
3373.38	0.03216		3622.31	0.09713
3373.75	0.05759		3622.56	0.03954
3374	0.1139		3622.81	-0.01366
3374.37	0.10785		3623.07	-0.04629
3374.49	0.08944		3623.45	-0.04938
3374.74	0.03834		3623.7	-0.0602
3375.11	-0.01182		3623.95	-0.01217
3375.35	-0.01949		3624.21	0.02667
3375.6	-0.0141		3624.46	0.01457
3375.85	-0.0358		3624.71	-0.01236
3376.22	-0.0263		3624.97	0.02296
3376.46	-0.000852057		3625.22	0.03377
3376.71	0.0047		3625.47	0.04799
3376.95	0.0717		3625.85	0.03756
3377.2	0.03868		3626.11	-0.03308
3377.45	0.02239		3626.36	-0.10222
3377.69	-0.01016		3626.62	-0.14556
3378.06	-0.03695		3627	-0.08676
3378.31	-0.00729		3627.25	-0.01806
3378.55	0.03893		3627.5	0.07118
3378.8	-0.03273		3627.76	0.15699
3379.05	-0.02364		3628.01	0.1967
3379.42	-0.01235		3628.26	0.20504
3379.66	-0.000699132		3628.52	0.21198
3379.91	0.01162		3628.9	0.21671
3380.16	-0.05682		3629.15	0.2239
3380.4	-0.0772		3629.41	0.20995
3380.65	-0.05233		3629.66	0.18295
3380.89	-0.04286		3629.91	0.19041
3381.26	-0.06112		3630.29	0.18499
3381.51	-0.10267		3630.55	0.19891
3381.76	-0.11086		3630.8	0.16662
3382	-0.09428		3631.05	0.1171
3382.25	-0.14351		3631.31	0.0668
3382.49	-0.15038		3631.69	0.07613
3382.74	-0.15367		3631.81	0.03961
3382.99	-0.16611		3632.19	-0.00648
3383.36	-0.13017		3632.57	-0.07926
3383.6	-0.12143		3632.7	-0.09359
3383.85	-0.15852		3633.08	-0.06382
3384.1	-0.13638		3633.34	-0.00949
3384.47	-0.1286		3633.46	-0.01259
3384.71	-0.12271		3633.84	-0.0359
3384.96	-0.09857		3634.1	-0.02872
3385.2	-0.11572		3634.35	-0.01002
3385.45	-0.11808		3634.6	0.0412
3385.82	-0.11321		3634.99	0.10019
3386.07	-0.10171		3635.24	0.08459
3386.31	-0.12699		3635.49	0.09189
3386.56	-0.1608		3635.75	0.11627
3386.81	-0.15666		3636	0.08351
3387.18	-0.13986		3636.38	-0.00103
3387.42	-0.14167		3636.64	-0.06654
3387.67	-0.15972		3636.89	-0.1149
3387.92	-0.21107		3637.14	-0.12151
3388.16	-0.11927		3637.52	-0.07904
3388.41	-0.13029		3637.65	-0.00941
3388.66	-0.16774		3638.03	-0.007
3389.03	-0.16624		3638.29	-0.03296
3389.27	-0.14655		3638.54	-0.03642
3389.52	-0.14372		3638.79	-0.07267
3389.77	-0.13993		3639.3	-0.11923
3390.01	-0.25485		3639.3	-0.05913
3390.26	-0.25122		3639.81	-0.04124
3390.63	-0.23529		3639.94	-0.01063
3390.88	-0.28924		3640.32	0.01747
3391.12	-0.31779		3640.57	-0.01901
3391.37	-0.30516		3640.83	-0.09647
3391.61	-0.2853		3641.08	-0.12124
3391.86	-0.28407		3641.46	-0.12857
3392.23	-0.26673		3641.59	-0.13122
3392.48	-0.28904		3641.97	-0.07444
3392.72	-0.25375		3642.22	-0.0307
3392.97	-0.27365		3642.35	-0.02888
3393.22	-0.32034		3642.73	-0.07186
3393.59	-0.29283		3642.98	-0.06516
3393.84	-0.2945		3643.49	-0.11673
3394.08	-0.3196		3643.49	-0.1465
3394.33	-0.31028		3643.87	-0.08079
3394.58	-0.33854		3644.13	-0.01693
3394.95	-0.35322		3644.38	0.02113
3395.19	-0.31548		3644.76	0.09757
3395.44	-0.35799		3645.02	0.13145
3395.69	-0.37875		3645.27	0.06448
3395.93	-0.38823		3645.52	-0.01706
3396.18	-0.4397		3645.78	-0.10343
3396.55	-0.4525		3646.03	-0.13974
3396.8	-0.459		3646.29	-0.14043
3397.04	-0.50372		3646.54	-0.10857
3397.29	-0.51039		3646.92	-0.11076
3397.54	-0.5201		3647.18	-0.10827
3397.78	-0.53295		3647.43	-0.09636
3398.15	-0.54082		3647.68	-0.0948
3398.4	-0.55724		3648.06	-0.09422
3398.65	-0.60151		3648.32	-0.06861
3398.9	-0.60444		3648.57	-0.10429
3399.14	-0.62742		3648.83	-0.14251
3399.39	-0.61827		3649.08	-0.10888
3399.64	-0.63154		3649.46	-0.0949
3399.88	-0.63328		3649.72	-0.11065
3400.25	-0.63276		3649.97	-0.0912
3400.5	-0.6176		3650.23	-0.12947
3400.75	-0.60929		3650.48	-0.19238
3400.99	-0.61301		3650.86	-0.27164
3401.24	-0.63066		3651.12	-0.31025
3401.61	-0.64106		3651.37	-0.35633
3401.86	-0.64728		3651.62	-0.40363
3402.1	-0.64965		3651.88	-0.45206
3402.47	-0.63938		3652.13	-0.47116
3402.6	-0.64152		3652.51	-0.5002
3402.97	-0.63275		3652.77	-0.52215
3403.22	-0.61665		3653.02	-0.55464
3403.46	-0.57298		3653.28	-0.59378
3403.71	-0.56328		3653.53	-0.60785
3403.96	-0.55108		3653.78	-0.62234
3404.33	-0.53116		3654.04	-0.62889
3404.57	-0.52133		3654.29	-0.65225
3404.82	-0.52808		3654.68	-0.68091
3405.07	-0.4999		3654.93	-0.70517
3405.32	-0.52285		3655.18	-0.70065
3405.69	-0.46636		3655.44	-0.69653
3405.93	-0.43136		3655.69	-0.70017
3406.18	-0.43868		3655.95	-0.69629
3406.43	-0.38752		3656.33	-0.69147
3406.67	-0.34543		3656.58	-0.67999
3407.04	-0.34833		3656.84	-0.64394
3407.17	-0.33169		3657.09	-0.62232
3407.54	-0.34358		3657.47	-0.61454
3407.79	-0.36269		3657.73	-0.58075
3408.03	-0.35663		3657.98	-0.56693
3408.28	-0.36614		3658.24	-0.55716
3408.53	-0.34216		3658.49	-0.5182
3408.78	-0.31688		3658.87	-0.47975
3409.15	-0.2895		3659.13	-0.44809
3409.39	-0.27125		3659.38	-0.42319
3409.64	-0.25118		3659.64	-0.40754
3409.89	-0.21096		3660.02	-0.41818
3410.13	-0.18826		3660.27	-0.43326
3410.38	-0.18493		3660.53	-0.44473
3410.63	-0.18061		3660.78	-0.4506
3411	-0.21287		3661.03	-0.47526
3411.25	-0.19893		3661.29	-0.48358
3411.37	-0.1665		3661.67	-0.47498
3411.74	-0.14873		3661.93	-0.44102
3411.99	-0.19022		3662.18	-0.40735
3412.24	-0.16799		3662.43	-0.38078
3412.48	-0.16005		3662.82	-0.36959
3412.86	-0.09497		3663.07	-0.36448
3413.1	-0.08673		3663.2	-0.35499
3413.35	-0.10569		3663.58	-0.3147
3413.72	-0.08029		3663.84	-0.25955
3413.84	-0.0202		3664.09	-0.18139
3414.09	-0.03583		3664.34	-0.10253
3414.46	0.03264		3664.73	-0.07055
3414.71	0.04115		3664.98	-0.08792
3414.96	0.04644		3665.24	-0.09511
3415.33	0.11331		3665.49	-0.13174
3415.58	0.10946		3665.87	-0.16104
3415.82	0.12136		3666.13	-0.13375
3416.07	0.11375		3666.38	-0.11627
3416.32	0.01276		3666.64	-0.0886
3416.69	-0.00567		3667.02	-0.02513
3416.94	-0.01573		3667.27	-0.03262
3417.18	-0.0698		3667.53	-0.06778
3417.43	-0.07367		3667.78	-0.07912
3417.68	-0.06715		3668.04	-0.11168
3417.93	-0.0212		3668.29	-0.09378
3418.3	-0.00441		3668.67	-0.03639
3418.54	-0.01837		3668.8	-0.000749318
3418.79	0.01969		3669.18	-0.0173
3419.04	-0.00845		3669.44	-0.0489
3419.29	-0.01626		3669.69	-0.10572
3419.53	-0.02672		3670.07	-0.17353
3419.91	-0.09557		3670.33	-0.20142
3420.15	-0.03056		3670.58	-0.17881
3420.4	-0.03227		3670.84	-0.17109
3420.65	-0.06749		3671.09	-0.16653
3420.9	-0.06346		3671.48	-0.15439
3421.14	-0.09237		3671.73	-0.12361
3421.39	-0.13487		3671.98	-0.07573
3421.76	-0.12284		3672.24	-0.01972
3422.01	-0.1528		3672.5	0.04036
3422.26	-0.15966		3672.75	0.08706
3422.51	-0.15445		3673.13	0.05689
3422.75	-0.15485		3673.39	0.06137
3423	-0.15046		3673.64	0.0718
3423.37	-0.17585		3673.9	0.08593
3423.62	-0.14861		3674.15	0.06282
3423.87	-0.07368		3674.41	0.0218
3424.11	-0.0463		3674.79	-0.05899
3424.49	-0.04493		3675.04	-0.08984
3424.73	-0.0237		3675.3	-0.10646
3424.98	-0.04095		3675.55	-0.09567
3425.23	-0.0312		3675.81	-0.07081
3425.48	-0.05243		3676.06	-0.0623
3425.72	-0.1385		3676.32	-0.07487
3425.97	-0.17928		3676.57	-0.07405
3426.34	-0.19845		3676.95	-0.096
3426.59	-0.17204		3677.21	-0.13739
3426.84	-0.12317		3677.47	-0.14768
3427.09	-0.08925		3677.72	-0.08147
3427.46	-0.08944		3678.1	-0.05025
3427.58	-0.0904		3678.36	-0.07031
3427.95	-0.06931		3678.61	-0.06406
3428.2	-0.01893		3679	-0.02221
3428.45	-0.0025		3679.25	-0.02739
3428.7	-0.03701		3679.5	0.02095
3429.07	0.01615		3679.76	0.06402
3429.32	0.02089		3680.02	0.07115
3429.57	0.0436		3680.27	0.14708
3429.81	0.09939		3680.65	0.24505
3430.06	0.08737		3680.91	0.25965
3430.31	0.06562		3681.16	0.2367
3430.56	0.11805		3681.42	0.19916
3430.93	0.15098		3681.67	0.14579
3431.18	0.22695		3681.93	0.13224
3431.42	0.21979		3682.18	0.08131
3431.67	0.21546		3682.56	0.03518
3431.92	0.16969		3682.82	0.02973
3432.17	0.19693		3683.08	0.05686
3432.54	0.14779		3683.33	0.08986
3432.79	0.12247		3683.59	0.09502
3433.03	0.12942		3683.84	0.01895
3433.28	0.10714		3684.1	-0.02303
3433.53	0.07638		3684.48	0.00386
3433.78	0.14097		3684.73	0.01702
3434.15	0.08116		3684.99	0.01807
3434.27	0.09354		3685.24	-0.01158
3434.65	0.03949		3685.5	-0.06581
3434.89	-0.02869		3685.76	-0.05305
3435.27	-0.00593		3686.01	0.02201
3435.39	0.02155		3686.39	0.03307
3435.76	0.00605		3686.65	0.0503
3436.01	0.03343		3686.9	0.06816
3436.26	0.07322		3687.16	0.02741
3436.51	0.1105		3687.41	0.04079
3436.88	0.16828		3687.67	0.12992
3437	0.21239		3687.92	0.16562
3437.25	0.17845		3688.31	0.15841
3437.62	0.17001		3688.56	0.1339
3437.87	0.17994		3688.82	0.06586
3438.12	0.13956		3689.07	0.02044
3438.37	0.11848		3689.33	0.00549
3438.74	0.08794		3689.58	-0.00194
3438.99	0.0698		3689.97	-0.03636
3439.23	0.15156		3690.22	-0.04986
3439.48	0.12166		3690.48	-0.06062
3439.73	0.15121		3690.73	-0.0456
3440.1	0.19795		3690.99	-0.000684671
3440.47	0.18784		3691.37	0.01661
3440.72	0.15936		3691.63	0.00133
3440.85	0.10393		3691.88	0.035
3441.22	0.02608		3692.14	0.06217
3441.59	0.02868		3692.39	0.06237
3441.72	-0.00684		3692.65	0.04958
3442.09	-0.06852		3692.9	0.00554
3442.34	-0.06819		3693.29	-0.02053
3442.59	-0.06872		3693.54	-0.0246
3442.83	-0.06084		3693.8	0.01546
3443.2	-0.0166		3694.05	0.09779
3443.45	-0.00699		3694.31	0.10671
3443.7	-0.01214		3694.69	0.07883
3443.95	0.05678		3694.95	0.01662
3444.2	0.07479		3695.2	-0.0267
3444.45	0.0976		3695.46	-0.05494
3444.82	0.10093		3695.71	-0.02266
3445.07	0.04418		3695.97	0.01457
3445.31	0.01407		3696.35	0.03542
3445.56	0.06625		3696.61	-0.00139
3445.81	-0.02438		3696.86	-0.04135
3446.06	-0.04168		3697.12	-0.09537
3446.31	-0.06166		3697.37	-0.13873
3446.68	-0.03016		3697.76	-0.14005
3446.93	-0.04023		3698.01	-0.16033
3447.18	-0.03206		3698.27	-0.17449
3447.43	-0.07685		3698.52	-0.14671
3447.67	-0.0331		3698.78	-0.06373
3447.92	0.04003		3699.03	0.02008
3448.17	0.03483		3699.42	0.09408
3448.54	0.02722		3699.54	0.0848
3448.79	0.0657		3699.93	0.06037
3449.04	0.11047		3700.18	0.06401
3449.29	0.11264		3700.57	0.04698
3449.66	0.13607		3700.82	0.07527
3449.91	0.1053		3701.08	0.08332
3450.16	0.14575		3701.46	0.01055
3450.41	0.15168		3701.59	-0.06823
3450.66	0.18405		3702.1	-0.10807
3450.9	0.13929		3702.23	-0.17442
3451.15	0.15437		3702.48	-0.11465
3451.52	0.11202		3702.87	-0.03882
3451.77	0.08365		3702.99	-0.00287
3452.02	0.06318		3703.38	-0.00224
3452.27	0.02737		3703.76	0.00865
3452.64	0.00616		3703.76	0.000771785
3452.89	0.03683		3704.27	0.00201
3453.14	0.01718		3704.53	-0.01458
3453.39	0.07032		3704.66	-0.06386
3453.64	0.06239		3705.17	-0.13073
3454.01	0.09186		3705.17	-0.16287
3454.26	0.17329		3705.68	-0.1013
3454.51	0.21377		3705.81	-0.01559
3454.75	0.25099		3706.06	0.01401
3455	0.26475		3706.32	-0.00398
3455.5	0.28359		3706.83	0.00188
3455.5	0.28968		3706.96	0.03278
3455.87	0.25242		3707.21	0.07783
3456.12	0.19266		3707.47	0.11393
3456.37	0.12234		3707.73	0.08358
3456.62	0.05819		3708.11	0.03346
3456.87	0.08305		3708.36	0.02307
3457.24	0.09611		3708.62	0.05261
3457.49	0.11034		3708.88	0.05485
3457.74	0.13596		3709.13	0.03959
3457.99	0.20913		3709.52	0.00338
3458.24	0.19101		3709.77	-0.04378
3458.61	0.2038		3710.03	-0.01758
3458.86	0.21346		3710.28	0.06251
3459.11	0.16071		3710.54	0.06884
3459.35	0.16015		3710.92	0.03782
3459.6	0.16816		3711.18	0.00372
3459.85	0.09142		3711.43	-0.08929
3460.1	0.13555		3711.69	-0.16156
3460.35	0.1386		3711.95	-0.10284
3460.72	0.06221		3712.2	-0.0415
3460.97	0.08393		3712.46	-0.02375
3461.22	0.07697		3712.84	0.01178
3461.47	0.07644		3713.1	0.03985
3461.72	0.12294		3713.35	0.00615
3461.97	0.13416		3713.74	0.05332
3462.34	0.13196		3713.87	0.0708
3462.59	0.14021		3714.12	0.03194
3462.84	0.12109		3714.51	0.04386
3463.09	0.11396		3714.76	0.03578
3463.46	0.08388		3715.02	0.0267
3463.71	0.02719		3715.27	0.04188
3463.96	0.0465		3715.53	0.08712
3464.21	0.06028		3715.79	0.11007
3464.46	0.03688		3716.04	0.14979
3464.7	0.0748		3716.43	0.09934
3465.08	0.06702		3716.68	0.0296
3465.33	0.06406		3716.94	-0.11576
3465.57	0.12344		3717.19	-0.19498
3465.82	0.13531		3717.58	-0.17813
3466.07	0.14145		3717.83	-0.08004
3466.45	0.22704		3718.09	0.02635
3466.69	0.19322		3718.35	0.07094
3466.94	0.18298		3718.6	0.04515
3467.19	0.18323		3718.86	-0.00289
3467.44	0.16247		3719.24	-0.05283
3467.69	0.12345		3719.5	-0.08008
3467.94	0.09571		3719.76	-0.05419
3468.31	0.12941		3720.01	-0.06174
3468.56	0.10039		3720.27	-0.08363
3468.81	0.09698		3720.65	-0.03871
3469.06	0.07501		3720.91	0.01596
3469.31	0.02983		3721.16	0.0142
3469.56	0.00366		3721.42	0.04909
3469.93	0.04888		3721.68	0.02839
3470.18	-0.03423		3721.93	-0.0301
3470.43	-0.03237		3722.19	-0.03437
3470.68	0.02168		3722.57	-0.01577
3470.93	0.02173		3722.83	0.00539
3471.18	0.01668		3723.09	0.06888
3471.43	-0.00723		3723.34	0.1043
3471.8	-0.01137		3723.6	0.05921
3472.05	1.68416e-05		3723.85	0.04728
3472.3	0.0242		3724.11	-0.01487
3472.55	0.03321		3724.5	-0.02317
3472.8	0.08789		3724.75	0.00751
3473.04	0.11235		3725.01	0.01544
3473.42	0.13962		3725.26	0.02072
3473.67	0.08318		3725.52	0.01256
3473.92	0.06586		3725.78	-0.04206
3474.17	0.08249		3726.16	-0.07494
3474.42	0.01581		3726.42	-0.09274
3474.66	0.00786		3726.67	-0.15107
3475.04	0.06074		3726.93	-0.14591
3475.29	0.06847		3727.31	-0.09857
3475.54	0.08542		3727.57	-0.06553
3475.79	0.09779		3727.83	-0.05188
3476.04	0.08082		3728.08	-0.01872
3476.41	0.1329		3728.34	-0.03444
3476.66	0.15474		3728.59	-0.04602
3476.78	0.13209		3728.85	-0.00777
3477.16	0.15573		3729.23	-0.01672
3477.41	0.18754		3729.49	-0.05121
3477.65	0.18133		3729.75	-0.04771
3478.03	0.17763		3730	-0.09284
3478.28	0.10975		3730.26	-0.10737
3478.53	0.05173		3730.52	-0.07245
3478.78	0.01934		3730.77	-0.02163
3479.03	-0.01374		3731.16	0.03808
3479.27	-0.05958		3731.42	0.06202
3479.65	-0.02572		3731.67	0.07959
3479.9	-0.05143		3731.93	0.02804
3480.15	-0.00381		3732.18	0.00353
3480.4	0.01472		3732.57	0.02717
3480.77	-0.00261		3732.83	0.04054
3481.02	-0.02841		3733.08	-0.00766
3481.27	0.0022		3733.34	0.004
3481.52	-0.04602		3733.6	-0.01213
3481.89	0.00451		3733.98	-0.0275
3482.14	-0.0206		3734.24	0.00218
3482.39	-0.00449		3734.49	0.01958
3482.64	-0.02359		3734.75	0.03597
3482.89	-0.0034		3735.01	0.07205
3483.39	0.02239		3735.26	0.10384
3483.39	0.05916		3735.65	0.09284
3483.64	-0.00306		3735.9	0.05106
3484.01	0.01245		3736.16	0.00215
3484.26	-0.037		3736.42	0.00813
3484.51	0.02901		3736.67	-0.00311
3484.89	0.08146		3737.06	-0.02034
3485.01	0.10099		3737.31	-0.000296369
3485.38	0.07948		3737.57	-0.02793
3485.63	0.08509		3737.83	-0.009
3486.01	0.0628		3738.08	0.07516
3486.26	0.07701		3738.34	0.08518
3486.51	0.04944		3738.73	0.04131
3486.76	-0.02907		3738.98	0.0598
3487.01	-0.0787		3739.24	0.02407
3487.38	-0.11621		3739.5	-0.00935
3487.63	-0.11351		3739.75	-0.0313
3487.88	-0.09274		3740.01	-0.0763
3488.13	-0.06818		3740.39	-0.10699
3488.38	-0.11149		3740.65	-0.1001
3488.75	-0.10203		3740.91	-0.0749
3489	-0.10231		3741.16	-0.06912
3489.25	-0.07845		3741.42	-0.1075
3489.5	-0.08535		3741.68	-0.16523
3489.88	-0.04766		3742.06	-0.17667
3490.13	-0.06307		3742.32	-0.19744
3490.38	-0.04691		3742.58	-0.16298
3490.63	-0.02798		3742.83	-0.13735
3490.87	-0.02254		3743.09	-0.08066
3491.25	-0.00566		3743.35	0.02176
3491.5	0.00488		3743.6	0.11771
3491.75	0.00207		3743.99	0.12769
3492	-0.01048		3744.24	0.15158
3492.25	-0.00205		3744.5	0.09051
3492.62	0.0366		3744.76	0.02787
3492.87	0.03122		3745.01	0.02865
3493.12	0.04357		3745.27	0.08417
3493.37	0.0173		3745.53	0.11669
3493.62	-0.01789		3745.91	0.15352
3493.87	-0.02869		3746.04	0.16313
3494.25	0.00254		3746.43	0.14411
3494.5	0.00923		3746.68	0.0852
3494.75	-0.00582		3746.94	0.01286
3495	-0.00708		3747.2	-0.04712
3495.24	0.04425		3747.45	-0.04253
3495.62	0.03978		3747.84	0.00737
3495.87	0.05795		3748.1	0.0685
3496.12	0.05234		3748.35	0.12597
3496.37	-0.0069		3748.61	0.15579
3496.62	0.01591		3748.87	0.10071
3496.87	-0.0361		3749.25	0.08588
3497.12	-0.07463		3749.51	0.03789
3497.37	-0.0344		3749.77	-0.05169
3497.74	-0.01481		3750.02	-0.084
3497.99	-0.02284		3750.28	-0.03628
3498.24	0.01521		3750.67	0.00571
3498.49	0.01328		3750.92	0.07166
3498.74	0.10582		3751.18	0.11763
3499.12	0.1692		3751.44	0.0926
3499.37	0.1361		3751.69	0.08688
3499.62	0.13177		3752.08	0.08239
3499.87	0.15795		3752.34	0.05606
3500.12	0.15832		3752.59	0.03803
3500.37	0.17936		3752.85	0.00184
3500.74	0.14313		3753.11	-0.03268
3500.99	0.09922		3753.49	-0.04209
3501.24	0.10173		3753.75	-0.04981
3501.49	0.07729		3754.01	-0.04029
3501.74	0.05686		3754.26	-0.03381
3502.12	0.03815		3754.52	-0.04036
3502.37	0.05167		3754.78	-0.06011
3502.62	0.01053		3755.03	-0.09579
3502.87	-0.0061		3755.42	-0.13925
3503.12	-0.03035		3755.68	-0.11018
3503.37	-0.01716		3755.93	-0.06514
3503.62	-0.00367		3756.19	0.02783
3503.99	0.00139		3756.45	0.0777
3504.24	-0.04355		3756.83	0.06796
3504.49	0.04484		3757.09	-0.00641
3504.74	0.07007		3757.35	-0.06924
3504.99	0.1205		3757.61	-0.1181
3505.24	0.14337		3757.86	-0.07236
3505.49	0.04376		3758.12	-0.03995
			3758.38	-0.04175
			3758.76	-0.03978
			3759.02	0.02494
			3759.28	0.06464
			3759.53	0.13884
			3759.79	0.20745
			3760.18	0.09622

## Sheet: Figure 2
Ionization Energy (eV)	Kinetic Energy (eV)	PES (Phe:MOx) (Arb. Units)	PES (PhOH) (Arb. Units)	PES (MOx) (Arb. Units)
10.4	0	0	0	0
10.3767	0.0232626	1.48533	1.39334	1380.07
10.3535	0.0465251	6.1505	55.0539	1426.76
10.3302	0.0697877	12.0466	164.29	2460.66
10.3069	0.0930502	9.81353	300.214	4236.53
10.2837	0.116313	9.27944	350.891	6072.45
10.2604	0.139575	9.79451	261.156	9290.6
10.2372	0.162838	7.20859	277.782	3717.81
10.2139	0.1861	7.18236	189.18	851.51
10.1906	0.209363	8.75857	225.665	409.018
10.1674	0.232626	10.4393	278.609	242.045
10.1441	0.255888	11.6541	314.02	178.238
10.1208	0.279151	11.0061	367.338	145.989
10.0976	0.302413	10.7595	394.539	122.926
10.0743	0.325676	10.1926	381.083	100.476
10.0511	0.348938	10.1137	390.7	91.3801
10.0278	0.372201	9.20174	391.578	70.9783
10.0045	0.395463	8.80641	379.795	61.5722
9.98127	0.418726	9.01359	405.024	59.8821
9.95801	0.441989	9.91407	441.473	55.6491
9.93475	0.465251	10.7586	466.781	45.656
9.91149	0.488514	10.4	507.029	46.0202
9.88822	0.511776	10.1762	514.716	41.7188
9.86496	0.535039	10.0879	546.134	38.7756
9.8417	0.558301	9.84161	603.112	38.8024
9.81844	0.581564	10.1619	593.939	36.0155
9.79517	0.604826	10.5821	634.744	34.3133
9.77191	0.628089	11.0894	735.601	33.2884
9.74865	0.651352	12.2164	753.692	32.285
9.72539	0.674614	13.2617	805.742	31.0548
9.70212	0.697877	14.1924	887.307	26.281
9.67886	0.721139	15.7241	929.08	24.8478
9.6556	0.744402	17.0131	1024.97	26.6987
9.63234	0.767664	17.3864	1110.92	27.876
9.60907	0.790927	17.9613	1227.84	27.7019
9.58581	0.814189	19.1153	1333.15	23.9758
9.56255	0.837452	20.0582	1329.63	24.166
9.53929	0.860715	21.1764	1315.11	26.5127
9.51602	0.883977	23.0901	1247.5	18.7813
9.49276	0.90724	24.6918	1285.68	13.4682
9.4695	0.930502	25.1148	1375.44	25.6027
9.44624	0.953765	25.4842	1537.07	32.9758
9.42297	0.977027	26.651	1531.68	11.4878
9.39971	1.00029	27.7788	1479.04	0.656269
9.37645	1.02355	28.5213	1114.59	19.0151
9.35318	1.04682	29.8687	848.236	29.7378
9.32992	1.07008	31.8383	618.49	16.5149
9.30666	1.09334	32.8942	493.075	7.9831
9.2834	1.1166	32.4972	406.392	11.6562
9.26013	1.13987	31.9895	373.377	15.4846
9.23687	1.16313	32.2346	350.467	13.3241
9.21361	1.18639	32.3729	353.83	11.9206
9.19035	1.20965	31.6731	337.91	12.7169
9.16708	1.23292	30.8936	343.651	14.1586
9.14382	1.25618	30.8627	338.233	11.8282
9.12056	1.27944	31.0051	354.609	9.60653
9.0973	1.3027	30.3361	360.597	10.9798
9.07403	1.32597	29.0719	382.645	14.9869
9.05077	1.34923	28.1975	400.711	15.7456
9.02751	1.37249	27.8818	422.938	13.524
9.00425	1.39575	27.3218	458.741	12.5422
8.98098	1.41902	26.0801	487.43	12.6978
8.95772	1.44228	24.7236	544.223	13.6737
8.93446	1.46554	23.9174	574.085	13.1052
8.9112	1.4888	23.5046	634.663	12.9299
8.88793	1.51207	22.8936	673.977	13.7884
8.86467	1.53533	22.0048	715.887	15.8679
8.84141	1.55859	21.3527	774.743	16.9302
8.81815	1.58185	21.2743	798.842	14.1861
8.79488	1.60512	21.5149	870.308	11.9605
8.77162	1.62838	21.7134	917.294	12.4953
8.74836	1.65164	21.9876	988.873	15.3484
8.7251	1.6749	22.7543	1040.54	16.3993
8.70183	1.69817	24.0853	983.269	12.922
8.67857	1.72143	25.5592	957.751	10.0895
8.65531	1.74469	26.8426	912.233	11.7899
8.63205	1.76795	28.1795	867.2	17.4867
8.60878	1.79122	30.0635	865.417	20.7591
8.58552	1.81448	32.4701	839.275	16.7501
8.56226	1.83774	34.6677	843.403	11.1693
8.539	1.861	35.9307	791.099	9.08164
8.51573	1.88427	36.3344	642.334	10.2647
8.49247	1.90753	36.6685	511.514	12.568
8.46921	1.93079	37.561	360.475	13.665
8.44595	1.95405	38.8369	182.493	14.4121
8.42268	1.97732	39.8392	70.8474	13.9745
8.39942	2.00058	40.2838	38.2719	9.83536
8.37616	2.02384	40.6166	40.152	4.96281
8.35289	2.04711	41.452	42.3042	4.24719
8.32963	2.07037	42.7569	35.5428	8.80853
8.30637	2.09363	43.726	28.3713	14.7026
8.28311	2.11689	43.5099	24.5767	15.9219
8.25984	2.14016	42.0193	23.1938	12.5116
8.23658	2.16342	39.9704	23.7457	9.41696
8.21332	2.18668	38.16	23.5154	8.79485
8.19006	2.20994	36.7316	22.8148	10.3025
8.16679	2.23321	35.1318	22.836	12.2147
8.14353	2.25647	32.7188	21.4667	12.3757
8.12027	2.27973	29.3809	19.4606	11.6073
8.09701	2.30299	25.6111	18.7761	11.2568
8.07374	2.32626	22.063	18.7786	10.8095
8.05048	2.34952	19.0592	19.7084	10.5964
8.02722	2.37278	16.4641	20.3727	10.8611
8.00396	2.39604	13.9365	17.6368	10.8194
7.98069	2.41931	11.2708	12.7876	10.92
7.95743	2.44257	8.54623	9.62549	11.3694
7.93417	2.46583	6.03241	9.2924	11.2967
7.91091	2.48909	3.99424	11.1548	11.1721
7.88764	2.51236	2.55716	13.3041	11.4099
7.86438	2.53562	1.69205	13.6835	11.1643
7.84112	2.55888	1.2767	13.0247	10.7535
7.81786	2.58214	1.16382	12.6899	10.8518
7.79459	2.60541	1.21876	12.1378	10.9204
7.77133	2.62867	1.33074	11.4275	11.0954
7.74807	2.65193	1.41688	11.3995	11.8008
7.72481	2.67519	1.42886	11.7874	12.2771
7.70154	2.69846	1.35744	12.5953	12.5366
7.67828	2.72172	1.22642	13.9989	13.3723
7.65502	2.74498	1.07513	14.6269	14.2711
7.63176	2.76824	0.938509	13.8381	14.9747
7.60849	2.79151	0.835446	12.976	16.031
7.58523	2.81477	0.769514	12.3789	16.0005
7.56197	2.83803	0.736972	11.3313	12.9981
7.53871	2.86129	0.733357	10.3531	8.51355
7.51544	2.88456	0.753651	10.113	5.80628
7.49218	2.90782	0.7879	10.4085	6.59685
7.46892	2.93108	0.818272	11.3632	10.4859
7.44566	2.95434	0.822085	12.7815	14.8748
7.42239	2.97761	0.780132	13.4155	16.4127
7.39913	3.00087	0.685321	13.0573	14.6839
7.37587	3.02413	0.546313	12.8114	12.2768
7.35261	3.04739	0.384299	12.6871	10.9132
7.32934	3.07066	0.225185	12.0199	10.5825
7.30608	3.09392	0.0913898	11.2509	11.1032
7.28282	3.11718	-0.00340203	10.6421	11.5598
7.25955	3.14045	-0.0555369	9.26483	10.2159
7.23629	3.16371	-0.069677	6.85282	6.86466
7.21303	3.18697	-0.0556964	4.50972	3.44063
7.18977	3.21023	-0.0255209	3.10495	1.85355
7.1665	3.2335	0.00939255	2.58259	2.53813
7.14324	3.25676	0.0397488	2.54978	4.48549
7.11998	3.28002	0.0593503	2.46632	5.55068
7.09672	3.30328	0.0654019	1.71156	3.55032
7.07345	3.32655	0.0582937	0.166644	-1.69492
7.05019	3.34981	0.0409641	-1.42565	-7.31654

## Sheet: Figure 3a
Coordinates of the most stable phenol–methyloxirane complex
Atom	x (Å)	y (Å)	z (Å)
C	-2.1625010000	-0.7047340000	-0.8808130000
C	-1.2722600000	0.2145300000	-0.3189730000
C	-0.0153760000	0.4081730000	-0.9028390000
C	0.3428960000	-0.3220520000	-2.0340170000
C	-0.5395680000	-1.2420240000	-2.5959400000
C	-1.7938280000	-1.4243200000	-2.0121820000
H	-3.1326220000	-0.8401000000	-0.418248000
O	-1.6745230000	0.8938160000	0.7887000000
H	0.6676590000	1.1331300000	-0.4751050000
H	1.3182450000	-0.1631640000	-2.4804930000
H	-0.2570920000	-1.8057620000	-3.476651000
H	-2.4921940000	-2.1344440000	-2.440691000
H	-0.9190810000	1.3809450000	1.1696150000
C	0.6250820000	1.8523370000	3.4932920000
O	0.5846620000	1.8935570000	2.0521300000
C	1.3521660000	0.8504060000	2.7058670000
H	-0.3135520000	1.5718790000	3.9633330000
H	1.1552530000	2.6820070000	3.9504320000
C	0.8626010000	-0.5616620000	2.5458530000
H	2.4228460000	0.9996310000	2.5857310000
H	-0.2186720000	-0.6202160000	2.6809500000
H	1.1026280000	-0.9435320000	1.5511000000
H	1.3461340000	-1.2048010000	3.2868480000

## Sheet: Figure 3b
Coordinates of the most stable phenol conformer
Atom	x (Å)	y (Å)	z (Å)
C	-1,10772	-0,30774	-0,39895
C	-0,61962	0,9555	-0,75167
C	-0,12405	1,17118	-2,04074
C	-0,11211	0,12976	-2,96191
C	-0,58925	-1,13498	-2,61505
C	-1,08639	-1,34359	-1,33071
H	-1,51196	-0,46807	0,5939
O	-0,60842	2,00295	0,11679
H	0,24537	2,15622	-2,2988
H	0,27396	0,30768	-3,95934
H	-0,57709	-1,94276	-3,33653
H	-1,46974	-2,31801	-1,04885
H	-0,83622	1,69064	1,01374

## Sheet: Figure 3c
Coordinates of the most stable MOx conformer
Atom	x (Å)	y (Å)	z (Å)
C	-0,5417	2,27036	1,88438
O	0,21107	3,52183	1,88438
H	-1,11301	2,0806	0,95685
H	-1,11301	2,0806	2,81191
C	0,91872	2,27036	1,88438
H	1,45375	1,96153	1,01073
C	1,68876	1,82587	3,14179
H	1,67147	0,75831	3,21182
H	2,7023	2,16269	3,07698
H	1,22754	2,24779	4,01021

## Sheet: Figure 4a
Ionization Energy (eV)	Kinetic Energy (eV)	PES Phe:MOx (arb. Units)	PECD (Phe:S-MOx)	dPECD (Phe:S-MOx)	PECD (Phe:R-MOx)	dPECD (Phe:R-MOx)
10.4	0	0
10.3422	0.0578351	202.755
10.2843	0.11567	202.002
10.2265	0.173505	208.4
10.1687	0.23134	219.762
10.1108	0.289175	207.411
10.053	0.347011	199.386
9.99515	0.404846	183.469
9.93732	0.462681	182.111
9.87948	0.520516	184.714
9.82165	0.578351	199.342
9.76381	0.636186	221.806			0.0444348	0.0398903
9.70598	0.694021	245.14	0.0151256	0.0296256	0.00667871	0.0323276
9.64814	0.751856	282.107	0.00965355	0.0245324	-0.0435827	0.0274701
9.59031	0.809691	326.644	0.00516475	0.0239975	-0.0688446	0.0274355
9.53247	0.867526	365.805	0.00311309	0.0206634	-0.0619119	0.02399
9.47464	0.925361	412.39	0.00242056	0.0160762	-0.0357176	0.018965
9.4168	0.983196	472.391	0.00273445	0.0148507	-0.010431	0.0178314
9.35897	1.04103	520.812	0.00443229	0.0147265	0.00455038	0.0181021
9.30113	1.09887	542.218	0.00814765	0.013257	0.0124061	0.0169569
9.2433	1.1567	555.3	0.013517	0.0115105	0.0175648	0.0156121
9.18546	1.21454	575.579	0.0180682	0.0116016	0.0217558	0.0166785
9.12763	1.27237	585.747	0.019022	0.012512	0.0252788	0.0185947
9.06979	1.33021	561.877	0.0146903	0.0127167	0.0288261	0.0189035
9.01196	1.38804	508.802	0.00383313	0.0124948	0.0332268	0.0179968
8.95412	1.44588	453.793	-0.0125972	0.0135195	0.0379195	0.018419
8.89629	1.50371	416.57	-0.0283949	0.0161159	0.0402772	0.020652
8.83845	1.56155	398.452	-0.0351776	0.0177482	0.037323	0.0216612
8.78062	1.61938	395.212	-0.0291548	0.0168908	0.0278127	0.0199566
8.72278	1.67722	407.472	-0.0132211	0.0146931	0.0135696	0.0170094
8.66495	1.73505	435.768	0.00511737	0.0134937	-0.000668597	0.015445
8.60711	1.79289	473.125	0.0193254	0.0135127	-0.0107529	0.0154195
8.54928	1.85072	509.15	0.0275916	0.01324	-0.0156368	0.0151944
8.49144	1.90856	540.757	0.0311396	0.0119798	-0.0161866	0.0139548
8.43361	1.96639	574.349	0.0317588	0.0101894	-0.0137819	0.0121393
8.37577	2.02423	614.917	0.0309682	0.00899664	-0.0100858	0.0109867
8.31794	2.08206	653.76	0.0297848	0.00892103	-0.00667842	0.011118
8.2601	2.1399	668.834	0.0285857	0.00940026	-0.00440086	0.0118631
8.20227	2.19773	638.6	0.0272261	0.00995445	-0.00337676	0.0126224
8.14443	2.25557	557.236	0.0252036	0.0106711	-0.00354631	0.0134938
8.0866	2.3134	438.983	0.021599	0.0123201	-0.00509012	0.0153933
8.02876	2.37124	309.951	0.0147011	0.0169442	-0.00868594	0.020612
7.97093	2.42907	195.174
7.91309	2.48691	109.724
7.85526	2.54474	57.1086
7.79742	2.60258	32.7044
7.73959	2.66041	28.3136
7.68175	2.71825	35.3985
7.62392	2.77608	46.6516
7.56608	2.83392	56.5998
7.50825	2.89175	61.8685
7.45041	2.94959	61.2458
7.39258	3.00742	55.4075
7.33474	3.06526	46.2463
7.27691	3.12309	35.9996
7.21907	3.18093	26.5021
7.16124	3.23876	18.8052
7.1034	3.2966	13.1906
7.04557	3.35443	9.42727
6.98773	3.41227	7.07145

## Sheet: Figure 4b
Ionization Energy (eV) (4bin)	PES PhOH (Arb. Units)		Ionization Energy (eV) (8bin	Electron Kinetic Energy (eV) (8bin)	PECD (PhOH) (with S-MOx in the oven)	dPECD (PhOH) (with S-MOx in the oven)	PECD (PhOH) (with R-MOx in the oven)	dPECD (PhOH) (with R-MOx in the oven)
10.4	0		10.4	0
10.3767	1.39334		10.3537	0.0462681
10.3535	55.0539		10.3075	0.0925361
10.3302	164.29		10.2612	0.138804
10.3069	300.214		10.2149	0.185072
10.2837	350.891		10.1687	0.23134
10.2604	261.156		10.1224	0.277608
10.2372	277.782		10.0761	0.323876
10.2139	189.18		10.0299	0.370145
10.1906	225.665		9.98359	0.416413
10.1674	278.609		9.93732	0.462681
10.1441	314.02		9.89105	0.508949	-0.00206305	0.0107774	-0.00196785	0.0184316
10.1208	367.338		9.84478	0.555217	-0.00752638	0.00957624	0.0130571	0.0155696
10.0976	394.539		9.79852	0.601485	-0.012398	0.00750318	0.00626941	0.0153706
10.0743	381.083		9.75225	0.647753	-0.0145035	0.00729542	-0.0129732	0.0124909
10.0511	390.7		9.70598	0.694021	-0.0121793	0.00625411	-0.00604138	0.0102079
10.0278	391.578		9.65971	0.740289	-0.00718298	0.00456082	0.00954219	0.00943342
10.0045	379.795		9.61344	0.786557	-0.0032163	0.00413823	0.00327972	0.00720619
9.98127	405.024		9.56717	0.832825	-0.00139683	0.00411026	-0.00362894	0.00747575
9.95801	441.473		9.52091	0.879093	-0.000817366	0.00379945	-0.00522808	0.0064899
9.93475	466.781		9.47464	0.925361	-0.000694019	0.00386016	-0.0083333	0.00668774
9.91149	507.029		9.42837	0.971629	-0.000456552	0.00467616	-0.0145122	0.0063738
9.88822	514.716		9.3821	1.0179	0.00050904	0.00542498	-0.00975039	0.00766249
9.86496	546.134		9.33583	1.06417	0.00319988	0.00619522	0.0253892	0.013203
9.8417	603.112		9.28957	1.11043	0.00930405	0.0087554
9.81844	593.939		9.2433	1.1567
9.79517	634.744		9.19703	1.20297
9.77191	735.601		9.15076	1.24924
9.74865	753.692		9.10449	1.29551
9.72539	805.742		9.05823	1.34177
9.70212	887.307		9.01196	1.38804	-0.00826865	0.00939266
9.67886	929.08		8.96569	1.43431	-0.00829488	0.00770587	0.00408065	0.0140169
9.6556	1024.97		8.91942	1.48058	-0.00691018	0.00595184	-0.011088	0.0130064
9.63234	1110.92		8.87315	1.52685	-0.00534794	0.00507787	-0.0121462	0.0110425
9.60907	1227.84		8.82689	1.57311	-0.00424622	0.00499584	-0.00583352	0.00886316
9.58581	1333.15		8.78062	1.61938	-0.00363652	0.00502612	-0.00241699	0.0089488
9.56255	1329.63		8.73435	1.66565	-0.00334241	0.00492567	-0.00251033	0.00753228
9.53929	1315.11		8.68808	1.71192	-0.00321434	0.00490538	-0.00328437	0.00831609
9.51602	1247.5		8.64181	1.75819	-0.00315737	0.00550646	-0.00249208	0.00839969
9.49276	1285.68		8.59555	1.80445	-0.00309866	0.00684854	0.000223022	0.00862094
9.4695	1375.44		8.54928	1.85072	-0.00295862	0.00840202	0.00246886	0.01133
9.44624	1537.07		8.50301	1.89699			0.00237459	0.0141272
9.42297	1531.68		8.45674	1.94326
9.39971	1479.04		8.41047	1.98953
9.37645	1114.59		8.3642	2.0358
9.35318	848.236		8.31794	2.08206
9.32992	618.49		8.27167	2.12833
9.30666	493.075		8.2254	2.1746
9.2834	406.392		8.17913	2.22087
9.26013	373.377		8.13286	2.26714
9.23687	350.467		8.0866	2.3134
9.21361	353.83		8.04033	2.35967
9.19035	337.91		7.99406	2.40594
9.16708	343.651		7.94779	2.45221
9.14382	338.233		7.90152	2.49848
9.12056	354.609		7.85526	2.54474
9.0973	360.597		7.80899	2.59101
9.07403	382.645		7.76272	2.63728
9.05077	400.711		7.71645	2.68355
9.02751	422.938		7.67018	2.72982
9.00425	458.741		7.62392	2.77608
8.98098	487.43		7.57765	2.82235
8.95772	544.223		7.53138	2.86862
8.93446	574.085		7.48511	2.91489
8.9112	634.663		7.43884	2.96116
8.88793	673.977		7.39258	3.00742
8.86467	715.887		7.34631	3.05369
8.84141	774.743		7.30004	3.09996
8.81815	798.842		7.25377	3.14623
8.79488	870.308		7.2075	3.1925
8.77162	917.294		7.16124	3.23876
8.74836	988.873		7.11497	3.28503
8.7251	1040.54		7.0687	3.3313
8.70183	983.269
8.67857	957.751
8.65531	912.233
8.63205	867.2
8.60878	865.417
8.58552	839.275
8.56226	843.403
8.539	791.099
8.51573	642.334
8.49247	511.514
8.46921	360.475
8.44595	182.493
8.42268	70.8474
8.39942	38.2719
8.37616	40.152
8.35289	42.3042
8.32963	35.5428
8.30637	28.3713
8.28311	24.5767
8.25984	23.1938
8.23658	23.7457
8.21332	23.5154
8.19006	22.8148
8.16679	22.836
8.14353	21.4667
8.12027	19.4606
8.09701	18.7761
8.07374	18.7786
8.05048	19.7084
8.02722	20.3727
8.00396	17.6368
7.98069	12.7876
7.95743	9.62549
7.93417	9.2924
7.91091	11.1548
7.88764	13.3041
7.86438	13.6835
7.84112	13.0247
7.81786	12.6899
7.79459	12.1378
7.77133	11.4275
7.74807	11.3995
7.72481	11.7874
7.70154	12.5953
7.67828	13.9989
7.65502	14.6269
7.63176	13.8381
7.60849	12.976
7.58523	12.3789
7.56197	11.3313
7.53871	10.3531
7.51544	10.113
7.49218	10.4085
7.46892	11.3632
7.44566	12.7815
7.42239	13.4155
7.39913	13.0573
7.37587	12.8114
7.35261	12.6871
7.32934	12.0199
7.30608	11.2509
7.28282	10.6421
7.25955	9.26483
7.23629	6.85282
7.21303	4.50972
7.18977	3.10495
7.1665	2.58259
7.14324	2.54978
7.11998	2.46632
7.09672	1.71156
7.07345	0.166644
7.05019	-1.42565

[truncated: 13 more sheets: Figure 4c, Figure 4d, Supplementary Figure 1, Supplementary Figure 2a, Supplementary Figure 2b, Supplementary Figure 2c, Supplementary Figure 3, Supplementary Figure 4a, Supplementary Figure 4b, Supplementary Figure 5a, Supplementary Figure 5b, Supplementary Figure 6, Supplementary Figure 7]
